# Supplementary material for: Clinicopathological Characteristics and Disease Chronicity in Glomerular Diseases: A Decade-Long Study at Romania’s Largest Kidney Biopsy Reference Center
Source: Biomedicines. 2024 May 22;12(6):1143. doi: 10.3390/biomedicines12061143 (PMC11200787; doi:10.3390/biomedicines12061143)
Supplement: Supplementary file 1 [file biomedicines-12-01143-s001.zip]

Archive with 1 entries (1 files):
- biomedicines-2992484-supplementary.pdf
